# Supplementary material for: New Insights on the miRNA Role in Diabetic Tendinopathy: Adipose-Derived Mesenchymal Stem Cell Conditioned Medium as a Potential Innovative Epigenetic-Based Therapy for Tendon Healing
Source: Biomolecules. 2025 Feb 11;15(2):264. doi: 10.3390/biom15020264 (PMC11852990; doi:10.3390/biom15020264)
Supplement: Supplementary file 1 [file biomolecules-15-00264-s001.zip]

Archive with 1 entries (1 files):
- Suppl_Biomolecules.pdf
